# Supplementary material for: Development and implementation of ‘A guide to PPIE – Early Integration into Research Proposals’ in a multi-disciplinary consortium
Source: Rheumatology (Oxford). 2023 Sep 14;63(3):e88–91. doi: 10.1093/rheumatology/kead482 (PMC10907810; doi:10.1093/rheumatology/kead482)
Supplement: kead482_Supplementary_Data [file kead482_supplementary_data.zip]

Archive with 3 entries (2 files):
- kead482_Supplementary_Data/
- kead482_Supplementary_Data/rhe-23-1257-File001.docx
- kead482_Supplementary_Data/rhe-23-1257-File002.docx
